# Supplementary material for: Bioengineered Nanoparticles Loaded-Hydrogels to Target TNF Alpha in Inflammatory Diseases
Source: Pharmaceutics. 2021 Jul 21;13(8):1111. doi: 10.3390/pharmaceutics13081111 (PMC8400713; doi:10.3390/pharmaceutics13081111)
Supplement: Supplementary file 1 [file pharmaceutics-13-01111-s001.zip]

Archive with 1 entries (1 files):
- pharmaceutics-1267307-supplementary.pdf
